# Supplementary material for: Bio-Inspired Hydrogel–Elastomer Actuator with Bidirectional Bending and Dynamic Structural Color
Source: Molecules. 2023 Sep 22;28(19):6752. doi: 10.3390/molecules28196752 (PMC10574087; doi:10.3390/molecules28196752)
Supplement: Supplementary file 1 [file molecules-28-06752-s001.zip]

Archive with 1 entries (1 files):
- molecules-2602800-supplementary.pdf
